# Supplementary material for: Biogeography and Systematics of the Genus Axyris (Amaranthaceae s.l.)
Source: Plants (Basel). 2022 Oct 27;11(21):2873. doi: 10.3390/plants11212873 (PMC9657989; doi:10.3390/plants11212873)
Supplement: Supplementary file 1 [file plants-11-02873-s001.zip]

Archive with 1 entries (1 files):
- plants-1984639-supplementary.pdf
